# Supplementary material for: Characterization of Genomic, Physiological, and Probiotic Features of Lactiplantibacillus plantarum JS21 Strain Isolated from Traditional Fermented Jiangshui
Source: Foods. 2024 Apr 1;13(7):1082. doi: 10.3390/foods13071082 (PMC11011416; doi:10.3390/foods13071082)
Supplement: Supplementary file 1 [file foods-13-01082-s001.zip]

Archive with 1 entries (1 files):
- foods-2923675-supplementary.pdf
